# Supplementary material for: Perceptions and Practices of Oral Health Care Professionals in Preventing and Managing Childhood Obesity
Source: Nutrients. 2022 Apr 26;14(9):1809. doi: 10.3390/nu14091809 (PMC9099995; doi:10.3390/nu14091809)
Supplement: Supplementary file 1 [file nutrients-14-01809-s001.zip]

Archive with 1 entries (1 files):
- nutrients-1683590-supplementary.pdf
